# Supplementary material for: Intergeneration Transmission of Violence in Forensic Patients With a Diagnosis of Schizophrenia and Psychosis: Was Parental Alcoholic Abuse a Significant Factor?
Source: Front Psychiatry. 2021 Dec 2;12:765279. doi: 10.3389/fpsyt.2021.765279 (PMC8675210; doi:10.3389/fpsyt.2021.765279)
Supplement: Supplementary file 1 [file Data_Sheet_1.zip]

Archive with 5 entries (5 files):
- Table 1.XLSX
- Table 2.XLSX
- Table 3.XLSX
- Table 4.DOCX
- Table 5.DOCX
