# Supplementary material for: Intergeneration Transmission of Violence in Forensic Patients With a Diagnosis of Schizophrenia and Psychosis: Was Parental Alcoholic Abuse a Significant Factor?
Source: Front Psychiatry. 2021 Dec 2;12:765279. doi: 10.3389/fpsyt.2021.765279 (PMC8675210; doi:10.3389/fpsyt.2021.765279)
Supplement: Supplementary file 1 [file Data_Sheet_1.zip › Table 1.XLSX]

## Sheet: Sheet1
krivično djelo	STD1	STD1a	STD1b	STD1c	STD2	STD2a	STD2b	STD2c	STD3	STD3a	STD3b	STD3c	STD4	STD4a	STD4b	STD4c	STD5	STD5a	STD5b	STD5c	STD6	STD6a	STD6b	STD6c	STD6d	S1	S2	S3	S4	S5	S6	S7	S8	S9	S10	S11	S12	S13	S14	S15	S16	s16a	S17	S18	K19	K20	K21	K22	K23
ubistvo	2				1	12-17 godine	7	1	2				1	12-17 godine	7	1	2				1	12-17 godina	otac alkoholiyam, istjerivao ga često iz kuće	7	1	4. avgust 2020	1	51	1	Rožaje,1	1	2	9	5	1	2	2	2	27	f29	1	otac alkoholizam	2	2	1 mjesec	23godine	27	2mjeseca	1
ubistvo	1	17	4	1	1	5-17 godina	7	1	2				1	5-17 godina	7	1	2				1	17 godina	prijetio mu je čovjek da će da ga ubije; otac mu je stavljao nož pod grlo i prijetio, konzumirao alkohol	7	1	2.septembar 2020	1	34	1	budva,2	1	3	12	1	3	2	2	2	2	f29	1	otac alkoholizam, PAS šira porodica	1	2	2mjeseca	23godine	13	13 godina	2
kidnapovanje	1	13	4	2	1	5 godina	1	4	2				2				2				1	16 godina	uboo je profesora nožem	7	1	2.septembar 2020	1	34	1	Nikšić,2	1	2	8	1	5	2	2	2	4	f20	1	otac alkoholizam, očev stric suicid	2	2	3mjeseca	15godina	18	2godine	2
nasilno ponašanje	2				1	do 6.godine	7	1	2				1	do 7 godine	6	1	2				2					8.septembar 2020	1	28	1	Podgorica, 1	1	3	12	4	2	2	2	2	3	f29	1	otac uzimao alkohol ranije u većim količinama	1	2		13 godina	16	3 godine	1
ubistvo	2				1	do 16 godina	6	1	2				2				1	10	1	1	1	do 16 godina	porodični sukobi i nasilje kad otac pije alkohol	6	1	11.septembar 2020	1	48	1	Podgorica,2	1	3	12	5	1	2	2	2	4	f20	1	otac alkoholizam, djed psihoza	1	2		13 godina	35	mjesec i po dana	1
ubistvo	1	13	7	1	1	12 do 15 godine	7	1	2				2				2				1	do 15 godine	otac alkoholizam, trošio pare, fizički ih zlostavljao, tražili su ga po gradu	7	1	11.septembar 2020	1	27	1	Nikšić,1	1	3	11	1	5	2	2	2	1	f29	1	otac alkoholizam, djed alkoholizam	2	2		13godina	14	4 godine	1
nasilje u porodici	1	13	7	7	1	do 15 godine	7	1	2				1	16	7	7	2				1	do 15 godine	otac bio nasilan, fizički zlostavljao i psihički zlostavljao članove porodice	7	1	11.septembar 2020	1	41	1	Mojkovac,1	1	3	11	5	1	2	2	2	23	f29	1	otac poremećaj ličnosti	2	2		23 godine	18	1 godina	1
ubistvo	2				2				2				2				1	2	4	4	2					12.septembar 2020	1	59	2	Žabljak, 1	1	3	12	5	4	2	2	2	1	f29	1	sestra depresija	1	2	1 mjesec	11 godina	48	1 mjesec	2
pokušaj ubistva	2				1	3	4	4	2				2				2				2					12.septembar 2020	1	28	1	Bijelo Polje, 1	1	2	10	1	2	2	2	2	3	f20	1	otac sumanuta psihoza	1	2	6 mjeseci	6 godina	23	6 mjeseci	2
nasilje u porodici	2				1	od 8-14 godine	7	7	2				1	8-12 godina	7	7	2				1	8-14 godina	otc alkoholiza, česte svađe u kući, majka ga izbacivala na ulicu	7	7	12.septembar 2020	1	34	1	Kolašin, 2	1	3	11	4	4	2	2	1	2	f22	1	otac akoholizam, brat od ujaka suicid	1	2		3 godine	28	2 i po godine	1
ubistvo	2				2				2				1	7-17 godina	7	1	2				2					15.septembar2020	1	51	1	Cetinje,2	1	3	12	5	2	2	2	2	2	f20.0	1	otac alkoholizam, ujak psihoza, rpđak suicid	2	2		27 godina	24	2 godine	1
nasilno ponašanje	1	8	3	7	2				2				1	7-11 godina	7	7	1	17	4	7	2					27.septemabr 2020	1	29	1	Herceg Novi.2	1	4	16	1	3	2	2	2	5	f20/f23	1	djed samoubistvo	2	2		5 godina	24	1 godina	1
nasilje u porodici	1	17	7	1	1	17	7	2	1	10	7	1	2				2				1	do 17 godine	otac ih je fizički zlostavljao, majka je često bila bolesna, mučila ga je krivica	7	1	26.decembar 2020	1	24	1	Podgorica, 1	1	3	11	1	5	2	2	2	1	f23	1	tetka psihoza, stric alkohol	2	2		4 godine	20	3 godine	1
razbojništvo	1	8	3	1	1	6	5	1	2				1	15-17 godina	7	1	2				2					26.decembar 2020	1	27	1	Bar,1	2	3	12	1	2	2	2	2	2	f29	1	otac alkoholizam, tetka paranoidna shizofrenija	1	2		12 godina	16	5 godina	1
nasilje u porodici	1	6	7	1	2				2				2				1	17	5	1	1	do 17 godine	otac alkoholizam	7	1	26.decembar 2020	1	42	1	Berane.1	1	3	11	1	1	2	2	2	2	f29	1	otac i brat alkoholizam	2	2		22 godine	21	10 godina	1
nasilje u porodici	1	9	4	1	2				2				2				2				2					27.decembar 2020	1	50	2	Pljevlja,1	1	3	13	1	3	2	2	2	5	f29	1	sestra postporođajna depresija, brat do strica suicid	2	2		24 godine	26	3 godine	1
pokušaj ubistva	1	10	7	1	2				2				2				2				1	do 17 godine	siromaštvo	4	1	27.decembar 2020	1	63	1	Bijelo Polje, 1	3	3	12	1	2	2	2	2	3	f29	1	otac alkoholizam	2	2		33 godine	30	10 godina	1
razbojništvo	1	5	7	1	2				2				1	9-10 godina	7	2	2				1	od 2-17 godine	odvojenost od majke	7	1	30.januar 2021	1	27	1	Pljevlja,2	1	4	14	1	2	2	1	2	5	f25	1	majka depresija, tetka suicid, djed alkohol	2	2		4 godine	23	7 dana	1
ubistvo	2				1	cijelo djetinjstvo	7	1	2				1	7 - 15 godina	7	1	2				2					30. januar 2021.	1	26	1	Pljevlja, 1	1	3	16	1, 3	4	2	2	2	2	f23	1	otac, djed, majka i brat - alkoholizam, djed po ocu - suicid	2	2		godina i po	24	0	1
nasilje u porodici	1	16	7	7	2				2				2				1	5	7	1	1	prije 17.	Bio je u Kazneno - popravnom domu dva puta - ukupno 3 i po godine	4	1	30. januar 2021.	1	29	1	Pljevlja, 2	1	3	11	1	3	2	2	2	21	f23/f60.3/f29	2		1	2		16 godina	13 godina	1 godina	1
[truncated: 20 more columns]
