# Supplementary material for: Intergeneration Transmission of Violence in Forensic Patients With a Diagnosis of Schizophrenia and Psychosis: Was Parental Alcoholic Abuse a Significant Factor?
Source: Front Psychiatry. 2021 Dec 2;12:765279. doi: 10.3389/fpsyt.2021.765279 (PMC8675210; doi:10.3389/fpsyt.2021.765279)
Supplement: Supplementary file 1 [file Data_Sheet_1.zip › Table 2.XLSX]

## Sheet: Sheet1
STD1	STD1a	STD1b	STD1c	STD2	STD2a	STD2b	STD2c	STD3	STD3a	STD3b	STD3c	STD4	STD4a	STD4b	STD4c	STD5	STD5a	STD5b	STD5c	STD6	STD6a	STD6b	STD6c	STD6d	S1	S2	S3	S4	S5	S6	S7	S8	S9	S10	S11	S12	S13	S14	S15	S16	s16a	S17	S18	K19	K20	K21	K22	K23	K24
1	17 godina	4	4	1	pola godine	7	7	2				1	od 10. do 12. godine	7	7	2				1	10 do 12	otac je pio alkohol	7	7	09. jun 2020.	1	54	1	Nikšić, 2	1	3	12	5	3	2	2	2	12	f20	1	tetka - mentalna retardacija, otac - alkoholizam, stric - psihoza,	1	2	1 mjesec	25 godina	29	2 godine	1
2				2				2				2				2				2					09. jul 2020.	1	27	1	Podgorica, 2	2	3	15	3	3	2	2	1	2	f23.9/f33.3	1	otac - alkoholizam, majka - neobična	1	2	2 mjeseca	7 godina	20	1 godina	2	4
2				2				2				2				1	3,5			2					10. jul 2020.	1	48	1	1	1	3	12	1	4	2	2	2	5	f20.5	1	brat - psihoza	2	2	60 dana	26 godina	22	0	1
2				1	12	4	1	2				2				2				1	16	prekid srednjeg školovanja	4	1	17. jul 2020	1	29	1	2	1	3	12	4	4	2	2	2	0	f29	1	majka - panični napadi	2	2	1 mjesec	11 godina	18	2 godine	2	2
2				2				2				1	5	1	7	1	2	7	7	1	15 do 18	oficir je bio strog	7	1	20. jul 2020	1	55	1	Kotor, 2	1	3	14	5	1	2	2	2	36	f20.5	1	brat od tetke - alkohol, sestra od strica - duševni bolesnik, piromanka	1	2		36 godina	18	0	1	1
1	7	1	1	1	6	7	1	2				1	10 do 15	6	1	2				1	17	odbijanje djevojke	4	1	20. jul 2020	1	28	1	Kotor, 2	2	3	12	1	1	2	2	2	1	f25	2		2	2		4 godine	24	1 godina	1
1	3	7	7	1	7	7	7	2				1	8	7	1	2				1	8	bio je u Domu za djecu Bijela	7	7	20. jul 2020	1	39	1	Spuž, 1	1	2	8	1	2	2	2	2	2	f29	1	ujak - alkoholizam	1	2		9 godina	29	2 godine	1
2				2				2				2				2				2					21. jul 2020	1	47	1	Podgorica, 1	1	2	4	1	3	2	2	2	2	f29	1	brat - alkoholizam, ujak - psihoza, ujaci - alkoholizam	2	2		19 godina	30	2 - 3 godine	1
1	10	7	7	2				2				2				1	14	7	7	1	1 godina i 7 mjeseci	ostao bez oca	7	7	21. jul 2020	1	52	1	1	1	1	9	1	1	2	2	2	40	f31.6/f29/f25	1	brat od strica - suicid, drugi brat od strica - psihoza	1	1	2 godine	40 godina	12	2 godine	2	više stotina epizoda
2				1	3	4	1	2				2				2				2					21. jul 2020	1	59	1	Bijelo Polje, 2	1	2	8	5	1	2	2	2	8	f20.5	1	majka - neuroza, alkoholizam, sestra - suicid	1	2		42 godine	17	0	1
2				2				2				2				2				1	14	bio je na ratištu	7	7	21. jul 2020	1	44	1	Budva, 2	2	3	12	1	1	2	2	2	2	f29/f60/f20.5	1	ujak - alkoholizam	1	2		19 godina	25	0	1
1	10	7	1	2				2				2				2				1	12	diskriminacija od strane društva jer nema oca	7	1	22. jul 2020	1	51	1	Kotor, 2	1	3	12	1	1	2	2	2	8	f25	2		1	2		31 godinu	20	3 godine	1
2				2				2				2				2				2					22. jul 2020	1	45	1	1	1	3	12	1	2	2	2	2	2	f29	1	majka - šizofrenija, tetka - suicid	2	2		24 godine	21	10 godina	1
2				2				2				2				1	5	6	3	1	15	konzumirao marihuanu svakog dana	3	3	22. jul 2020	1	40	1	Nikšić, 2	2	3	12	1	3	2	2	2	2	f29	2		1	2	1 mjesec	22 godina	18	nekoliko mjeseci	2	2
1	15	7	1	2				2				2				2				2					30. jul 2020	1	52	1	2	1	3	12	5	2	2	2	2	0	f22	2		1	2		16 godina	36	5 godina	1
2				2				2				2				2				2					4. avgust 2020	1	66	4	Danilovgrad, 1	1	3	11	5	1	2	2	2	10	f29, f20.5	2		2	2		26 godina	40	0	1
2				1	12	7	1	2				2				1	7	4	1	2					4. avgust 2020	1	38	1	Kotor, 2	1	3	12	5	2	2	2	2	4	F29/F20	1	majka - psihoza	2	2		8 godina	30	6 - 7 mjeseci	1
1	8	4	4	1	2	1	1	2				1	12	7	1	1	4	4	1	2, ne pisu info					4. avgust 2020	1	62	2	Podgorica, 2		3	12	5	1	2	2	2	2	f20	1	otac - alkoholizam	2	2		10 godina	52	2 godine	1
1	12	4	4	2				2				2				1	11	7	7	2					4. avgust 2020	1	64	3	2	1	2	8	1	1	2	2	2	10	f28, f29	1	brat od strica - alkohol	2	2		20 godina	20	1 mjesec	1
2				2				2				2				2				2					5.avgust 2020	1	55	4	Pogorica, 1	1	3	11	1	1	2	2	2	4	f25	1	otac alkoholizam, majka suicid	1	2	1 mjesec	30 godina	25	1 godina	1
1	10	3	1	2				2				2				2				2					28.avgust 2020	1	60	1	Pljevlja, 1	1	4	16	1	3	2	2	2	3	F29	2		2	2		11 godina	49	1mjesec	1
2				1	3	7	1	2				2				2				1	do 17	veliko siromaštvo, nijesu imali što da jedu	7	1	28.avgust 2020	1	63	1	Kotor, 1	1	3	12	5	1	2	2	2	10	f20	2		2	2	2 mjeseca	34godina	29	1 mjesec	2	10
2				1	17	4	4	2				1	8	1	1	2				2					28.avgust 2020	1	38	2	Podgirica,2	1	2	8	1	3	2	2	2	10	f29	1	stric alkoholizam	1	2		14 godina	24	10 dana	1
2				2				2				2				2				1	do 17	siromaštvo	4	1	29.avgust 2020	1	61	1	Podgorica,1	1	3	12	5	2	2	2	2	4	f29	1	brat alkoholizam	2	2	1 mjesec	17 godina	32	7 dana	2	10
2				2				2				2				2				1	16	otac je pio alkohol	4	1	29.avgust 2020	1	61	3	Herceg Novi, 1	1	3	12	5	1	2	2	2	10	f20.5	1	otac alkoholizam	2	2	2 mjeseca	21 godina	40	10 dana	2	10
1	9	7	2	1	do 10 godine	7	3	2				2				2				1	do 10godine	svađe i fizičko nasilje među roditeljima	7	2	10.septembar 2020	1	35	1	Pljevlja, 1	1	3	12	4	2	2	2	2	2	f23	1	otac alkoholizam, sestra od tetke suicid iz pištolja	1	2		2 godine	33	1 mjesec	1
2				1	17	7	1	2				2				2				1	do 17 godine	očuh tukao majku, svađe, odvojen od oca kao beba	7	2	27.septemabr 2020	1	51	4	Hereg Novi, 2	1	3	11	1	4	2	2	2	4	f29	1	baba suicid	2	2		30 godina	21	20 godina	1
2				2				2				2				2				1	do 17 godine	siromaštvo	7	4	27.septemabr 2020	1	60	4	Berane, 2	1	3	12	1	4	2	2	2	8	f20.5	1	sestra psihoza, druge dvije sestre uzimaju tablete za smirenje	1	2		35 godina	25	2 godine	1
2				1	10-15 godina	7	1	2				2				2				1	10-15 godina	otac alkohilozam,česte svađe i fizičko nasilje, stidio se od drugova	7	1	25.oktobar 2020	1	45	1	Budva, 2	1	3	14	4	1	2	2	2	2	f22	1	brat od tetke sucid	2	1		18 godina	26	1 godina	1
2				2				2				2				2				2					3.novembar 2020	1	40	1	Podgorica,2	1	4	17	4	1	2	2	2	2	f23	1	alkoholizam rođak	2	2	2mjeseca	5 godina	35	2 godine	2	2
2				1	14	5	1	2				2				2				1	do 17 godine	otac uzimao alkohol	5	1	3.novembar 2020	1	24	1	Herce Novi	2	3	11	1	2	2	1	2	1	f23	1	alkoholizam otac	2	2	2mjeseca	1 godina	23	6 mjeseci	2	2
2				1	3	7	1	2				1	do 17 godine	7	1	2				2					30.11.2020	1	35	1	Podgorica,2	2	3	12	4	2	2	2	2	1	f23	1	majka psihoza	1	2	1mjesec	4 godine	31	2 godine	2	2
2				1	do 17 godine	5	1	1	8	7	1	1	do 17 godine	5	2	1	5	4	1	2					30.11.2020	1	30	1	Rožaje,2	1	4	16	4	5	2	2	2	1	f23	2		1	2	1mjesec	1,5 godina	28	6mjeseci	2	1
2				2				2				2				2				1	do 15 godine	otac alkohilozam	3	2	16.12.2020	1	29	1	Podgorica,2	1	3	12	4	4	2	2	2	0	f23	1	otac ranije alkoholizam, ujak psihoza	1	2		2 godine	27	6 mjeseci	1
2				1	do 17 godine	7	3	2				2				2				1	do 17 godine	siromaštvo	5	2	16.12.2020	1	51	1	Podgorica, 2	1	3	12	4	3	2	2	2	1	f22	2		2	2		30 godina	20	3 godine	1
2				1	do 17 godine	7	1	2				2				2				1	do 17 godine	otac alkoholizam, nije dolazio kući	7	1	21.decembar 2020	1	57	2	Podgorica, 2	1	3	12	5	3	2	2	2	1	f22	1	otac alkoholizam, suicid	1	2		27 godina	25	3 mjeseca	1
1	17	5	1	1	do 17 godine	7	1	2				1	do 17 godine	7	1	2				1	do 17 godine	otac alkoholizam, fizički zlostavljao majku	2	1	26.decembar 2020	1	40	1	Kolašin, 1	1	3	12	1	5	2	1	2	10	f25	1	otac alkoholizam, ujak psihoza	2	2		17 godina	24	2 godine	1
2				1	7	7	3	2				2				2				1	do 8.godine	otac alkoholizam, često fizičko zlostavljanje u porodici	7	3	26.decembar 2020	1	46	2	Berane, 2	1	3	14	5	1	2	2	2	2	f29	1	otac alkoholizam, ujak paranoidna shizofrenija	2	2		15 godina	31	5 godina	1
2				2				2				1	15-17 godine	7	1	2				2					26.decembar 2020	1	50	1	Cetinje,2	1	3	12	1	1	2	2	2	1	f29	1	otac alkoholizam, stric suicid	2	2		32 godine	18	10 godina	1
1	8	3	1	1	do 17 godine	7	1	2				2				2				1	do 17 godine	majka je bila gruba, nasilna, loš odnos sa nom, otac kockao - česta besparica	7	1	26.decembar 2020	1	35	1	Podgorica,2	2	3	11	1	4	2	2	2	6	f23	1	otac kockar, djed alkoholizam, drugi djet suicid, brat od strica konzumira heroin, rođak alkohol	1	2	2 mjeseca	21 godina	14	10 godina	2	6
2				1	do 17 godine	7	3	2				1	do 17 godine	7	3	2				1	do 17 godine	otac alkolizam, nasilan prema njemu i porodici, prijetio im pištoljem	7	4	26.decembar 2020	1	44	4	Tivat, 2	1	4	14	1	1	2	2	2	1	f23	1	otac alkoholizam, brat kockar i alkoholičar	1	2	2 mjeseca	27 godina	17	10 godina	1
1	16	7	4	1	12-14 godina	7	1	2				1	15	5	1	2				1	od 12do 16	otac je bio ljubomoran na majku, maltretirao je; očeva bolest	7	3	26.decembar 2020	1	30	1	Nikšić, 2	1	3	12	1	1	2	2	2	6	f25	1	brat psihoza, alkoholizam, zloupotreba PAS	1	2		11 godina	19	1 mjesec	1
2				2				2				2				1	17	7	7	2					27.decembar 2020	1	50	2	Gusinje,1	2	2	8	1	4	2	2	2	25	f20	1	otac kockar, tri btata od ttke kockar	2	2		33 godine	17	1 mjesec	1
2				1	12	7	3	2				2	12	7	4	2				1	do 12 godine	otac alkoholizam	7	2	27.decembar 2020	1	62	2	Gusinje,1	1	4	16	1	4	2	2	2	2	f29	1	otac alkoličar, brat tabletomanija	2	2		33 godine	30	20 dana	1
1	8	6	1	2				2				2				2				2					27.decembar 2020	1	52	1	Podgorica,2	1	3	11	1	2	2	2	2	2	f20	1	brat psihoza, alkoholizam, zloupotreba PAS	1	2		38 godina	16	3 godine	1
2	10	7	1	2				2				1	10-15 godina	7	1	2				1	do 17 godine	otac alkoholizam	5	1	28.decembar 2020	1	24	1	Podgorica,1	1	3	11	4	2	2	2	2	0	f29	1	otac i djed alkoholizam, baba demencija, sestra psihoza	1	2		8 godina	16	6 godina	1
1	14	7	3	1	do 14 godine	5	1	2				1	do15 godine	7	7	2				1	do 14 godine	otac alkoholizam, loši porodični odnosi	7	1	28.decembar 2020	1	25	1	Bijelo Polje, 2	1	3	15	3	3	2	1	2	0	f20	1	otac alkoholizam	1	2		13 godina	12	1 godina	1
2				2				2				2				2				1	17	majčina bolest i op dojke	7	3	30.decembar 2020	1	35	1	Podgorica,2	1	4	17	4	3	2	2	2	0	f22	1	brat konzumira marihuanu	1	2		17 godina	20	4 godine	1
1	15	1	1	2				2				2				2				2					11.januar 2021	1	37	1	Podgorica, 2	1	3	12	4	3	2	2	2	0	f20	1	stric alkoholizam	1	2		21 godina	16	1 godina	1
1	17	4	3	2				2				2				1	7	1	1	1	do 17 godine	siromaštvo	7	7	29.januar 2020	1	38	1	Herceg Novi, 2	1	3	14	1	1	2	2	2	5	f29	1	majka depresija	1	2		9 godina	29	4 mjeseca	1
1	17	7	7	1	do 17. godine	4	4	2				1	od 7 - 15 godina	7	7	2				2					31. januar 2021.	1	30	1	Bar, 2	2	3	11	1	3	2	2	2	7	f29	1	djed ubio suprugu, otac, stricevi - alkoholizam	1	1		16 godina	14	3 godine	1
[truncated: 19 more columns]
