# Supplementary material for: Intergeneration Transmission of Violence in Forensic Patients With a Diagnosis of Schizophrenia and Psychosis: Was Parental Alcoholic Abuse a Significant Factor?
Source: Front Psychiatry. 2021 Dec 2;12:765279. doi: 10.3389/fpsyt.2021.765279 (PMC8675210; doi:10.3389/fpsyt.2021.765279)
Supplement: Supplementary file 1 [file Data_Sheet_1.zip › Table 3.XLSX]

## Sheet: Sheet1
STD1	STD1a	STD1b	STD1c	STD2	STD2a	STD2b	STD2c	STD3	STD3a	STD3b	STD3c	STD4	STD4a	STD4b	STD4c	STD5	STD5a	STD5b	STD5c	STD6	STD6a	STD6b	STD6c	STD6d	S1	S2	S3	S4	S5	S6	S7	S8	S9	S10	S11	S12	S13	S14	S15	S16	s16a	S17	S18	K19	K20	K21	K22	K23	K24
da	17 godina	4	5	ne				ne				da	cijelo djetinjstvo, roditelji	1	6	ne				ne					12.3.2021	1	29	1	Cetinje, 2	2	4	18	4	1	2	2	2			1	otac alkoholizam, sestra od tetke psihoza
da	13 godina	4	4	ne				ne				da	6 godina	4	5	da	17 godina	4	5	ne					12.3.2021	1	18	1	Cetinje, 2	1	3	13	2	6	2	2	2			1	depresija majka, rođaka neobična
da	13 godina	5	1	ne				ne				da	11 godina	3	1	ne				ne					12.3.2021	1	20	1	Cetinje, 2	1	3	14	3	4	2	2	2			1	alkoholizam djed sa očeve i majčine strane, otac i stric;
ne				ne				ne				ne				ne				ne					12.3.2021	1	29	1	Podgorica,2	1	4	18	4	1	2	2	2			1	djed po majci alkoholizam
da	7 godina	3	1	da	od 7. do 19. godine	7	1	ne				da	12 godina	2	3	ne				da	9 godina	otac u zatvoru	2	1	14.3.2021	1	33	1	Podgorica,2	2	4	17	4	1	2	2	2			1	otac neobičan
da	4 godine	6	6	da	od 4. do 15. godine	5	5	ne				da	od 10. do 17. godine	5	5	ne				ne					13.3.2021	1	40	1	Podgorica,2	1	4	16	4	1	2	2	2			1	baba po majci neobična, alkoholizam majcin brat od ujaka
ne				ne				ne				ne				ne				ne					17.3.2021	1	40	1	Podgorica,2	2	4	16	4	1	2	2	2			1	otac alkoholzam
da	15 godina	5	1	ne				ne				ne				ne				da	od 13. do 17. godine	dugovi roditelja	6	1	24.3.2021	1	34	2	Budva,2	2	3	12	4	4	2	2	2			1	otac neobica, depresija sestra, tetka suicid
da	13 godina	4	2	ne				ne				ne				ne				ne					24.3.2021	1	27	1	Podgorica,2	1	4	18	4	3	2	2	2			1	depresija sestra, pokusaj suicida sestra i djed
da	11 godina	4	1	ne				ne				ne				ne				ne					25.3.2021	1	42	2	Nikšić, 2	1	4	22	4	4	2	2	2			2
da	6 godina	4	1	da	od 7. do 17. godine	6	3	ne				da	6 godina	7	7	ne				da	od 15. do 17. godine	seksualna orijentacija	7	1	19.3.2021	1	29	1	Cetinje, 2	1	3	14	4	4	2	2	2			1	djed, tetka, sestra neobični; sestra depresija
da	17 godina	4	1	da	7 godina	6	1	ne				ne				ne				da	od 15. do 17. godine	loše finansije	5	3	25.3.2021	1	38	3	Budva,2	1	3	12	4	3	2	2	2			1	otac neobičcan, sestra depresija, tetka suicid, sestric autizam
da	10 godina	6	1	ne				ne				ne				ne				ne					25.3.2021	1	22	1	Berane,2	1	3	16	3	5	2	2	2			1	tetka anksioznost, djed alkoholizam
ne				ne				ne				ne				ne				ne					25.3.2021	1	22	1	Tivat,2	1	3	16	3	3	2	2	2			2
da	17 godina, majka	7	5	ne				ne				ne				ne				ne					25.3.2021	1	22	1	Pljevlja,2	1	3	16	3	3	2	2	2			1	djed neobičan, pradjed po ocu alkoholizam, očev brat od strica suicid, majčin brat od tetke homicid
da	17 godina, djed	7	4	da	17 godina	7	4	ne				ne				ne				da	17 godina	porodični problemi	7	3	16.3.2021	1	22	1	Podgorica,2	1	3	16	3	4	2	2	2			1	ujak psihoza, baba demencija, djed po ocu suicid
da	11 godina	6	1	ne				ne				da	12 godina	6	7	da	11 godina	5	3	ne					27.3.2021	1	20	1	Cetinje, 2	1	3	14	3	5	2	2	2			1	rođak neobičan, rođak suicid
da	7 godina	4	7	da	10 godina	7	1	ne				da	12 godina	7	1	da	14 godina	7	1	da	16 godina	vršnjački konflikti	7	1	26.3.2021	1	18	1	Cetinje, 2	1	3	12	2	5	2	2	2			1	rođak neobičan, tetka pokušaj suicid, otac bio u zatvoru zbog prebijanja policajca
ne				ne				ne				ne				da	7 godina	4	4	ne					26.3.2021	1	33	1	Podgorica,2	1	5	18	4	2	2	2	2			1	otac alkoholizam
ne				ne				ne				ne				ne				ne					27.3.2021	1	48	2	Podgorica,2	1	4	22	4	5	2	2	2			2
da	1 godinu	1	3	ne				ne				ne				ne				ne					26.3.2021	1	29	1	Kolšin,2	1	5	17	4	3	2	2	2			1	brat od tetke neobičan, alkolizam ujak
da	10 godina	5	2	ne				ne				da	16 godina	4	1	ne				ne					26.3.2021	1	36	2	Bijelo Polje,2	1	3	12	4	7	2	2	2			1	ujak alkoholizam
da	14 godina	7	7	ne				ne				ne				ne				ne					26.3.2021	1	32	2	Kotor,2	1	4	21	4	3	2	2	2			1	otac psihoza
da	13 godina	5	1	ne				ne				ne				ne				ne					31.3.2021	1	30	2	Podgorica,2	1	4	19	4	4	2	2	2			1	stric alkoholizam
da	14 godina	4	1	ne				ne				ne				da	14 godina	4	1	ne					27.3.2021	1	29	1	Podgorica,2	1	4	16	4	4	2	2	2			1	sestra depresija,
ne				ne				ne				ne				ne				ne					26.3.2021	1	28	1	Podgorica,2	1	4	18	4	3	2	2	2			2
da	8 godina	4	3	ne				ne				ne				ne				ne					2.4.2021	1	26	1	Podgorica,2	2	4	18	4	3	2	2	2			2
da	9 godina	5	1	ne				ne				ne				ne				ne					3.4.2021	1	29	2	Podgorica,2	1	4	21	4	2	2	2	2			1	brat od tetke zloupotreba PAS
da	11 godina	3	7	ne				ne				ne				ne				da	13 godina	ljubimac poginuo pred njim	7	7	3.4.2021	1	30	2	Podgorica,2	1	4	16	4	3	2	2	2			1	alkoholizam stric, ujak suicid
ne				ne				ne				ne				da	11 godina	5	3	ne					2.4.2021	1	38	2	Podgorica,2	1	4	16	4	4	2	2	2			2
ne				ne				ne				da	od 11. do 15. godine	4	2	ne				ne					1.4.2021	1	34	2	Podgorica,2	1	4	18	4	4	2	2	2			1	baba depresija,
da	7 godina	4	1	ne				ne				ne				ne				ne					1.4.2021	1	33	1	Podgorica,2	1	4	16	4	4	2	2	2			2
da	11 godina	1	1	ne				ne				ne				ne				da	od 12. do 15. godine	loša socioekonomska situacija, bombardovanje	5	2	29.3.2021	1	40	1	Podgorica,2	1	3	12	1	5	2	1	2			1	stric neobičan
ne				ne				ne				ne				ne				ne					28.3.2021	1	40	1	Bijelo Polje,2	1	4	16	4	4	2	2	2			2
ne				da	11 godina	3	1	ne				da	12 godina	5	1	da	14 godina	6	1	da	15 godina	selidba	1	1	29.3.2021	1	37	2	Podgorica,2	2	4	17	4	4	2	2	2			1	sesta i majka depresija
ne				ne				ne				ne				ne				ne					28.3.2021	1	41	2	Podgorica,2	2	4	16	4	3	2	2	2			1	tetka neobična
ne				ne				ne				ne				ne				ne					07.04.2021	1	50	2	Podgorica,2	1	6	22	4	3	2	2	2			2
ne				ne				ne				ne				ne				ne					07.04.2021	1	40	2	Podgorica,2	1	5	19	4	3	2	2	2			2
ne				da	9 godina	4	1	ne				ne				ne				ne					01.04.2021	1	27	2	Podgorica,2	1	5	19	4	2	2	2	2			2
ne				ne				ne				ne				ne				ne					01.04.2021	1	51	2	Podgorica,2	1	3	12	4	4	2	2	2			1	stric alkoholizam
ne				ne				ne				ne				ne				ne					01.04.2021	1	54	2	Podgorica,2	1	6	21	4	4	2	2	2			2
ne				ne				ne				ne				ne				ne					01.04.2021	1	30	1	Podgorica,2	2	5	19	4	1	2	2	2			2
ne				ne				ne				ne				ne				ne					01.04.2021	1	52	2	Podgorica,2	1	6	23	4	5	2	2	2			2
ne				ne				ne				ne				da	po rodjenju	1	1	ne					01.04.2021	1	24	1	Podgorica,2	1	5	19	4	4	2	2	2			2
da	11 godina	4	1	ne				ne				ne				ne				da	13. godina		1	1	01.04.2021	1	63	3	Podgorica,2	1	5	20	4	1	2	2	2			2
da	12 godina	7	1	ne				ne				ne				da	po rodjenju	1	1	ne					01.04.2021	1	28	1	Nikšić, 2	1	4	16	4	4	2	2	2			2
ne				ne				ne				ne				ne				ne					01.04.2021	1	45	2	Podgorica,2	1	6	23	4	6	2	2	2			2
ne				ne				ne				ne				ne				ne					01.04.2021	1	46	2	Podgorica,2	1	6	21	4	2	2	2	2			1	sestra neobična
da	15 godina	4	7	ne				ne				ne				ne				da	15 godina	napustanje rodnog mjesta	7	7	05.04.2021	1	32	2	Podgorica,2	2	4	17	4	4	2	2	2			2
ne				ne				ne				ne				ne				ne					05.04.2021	1	33	2	Nikšić, 2	1	5	17	4	2	2	2	2			2
da	14 godina	4	1	ne				ne				ne				ne				ne					05.04.2021	1	40	2	Podgorica,2	1	3	13	4	6	2	2	2			2
da	10 godina	4	3	ne				ne				ne				ne				ne					03.04.2021	1	29	1	Podgorica,2	2	5	17	4	3	2	2	2			2
ne				da	9 godina	6	7	ne				ne				da	5 godina	6	7	ne					05.04.2021	1	29	1	Podgorica,2	1	4	16	4	3	2	2	2			2
da	14 godina	5	3	da	1 godina	1	1	ne				ne				ne				ne					06.04.2021	1	29	2	Podgorica,2	2	4	16	4	2	2	2	2			2
da	13 godina	6	1	ne				ne				ne				ne				ne					09.04.2021	1	29	1	Podgorica,2	1	4	16	4	4	2	2	2			2
ne				da	1 godina	1	1	ne				ne				ne				ne					09.04.2021	1	29	2	Podgorica,2	1	3	12	4	2	2	2	2			2
ne				ne				ne				ne				ne				ne					09.04.2021	1	42	2	Podgorica,2	1	4	18	4	4	2	2	2			2
ne				ne				ne				ne				ne				ne					30.3.2021	1	52	2	Kotor,2	1	3	12	4	2	2	2	2			2
ne				ne				ne				ne				ne				ne					08.04.2021	1	38	2	Herceg Novi, 2	2	3	12	4	6	2	2	2			2
ne				ne				ne				ne				ne				ne					21.03.2021	1	27	1	Kotor,2	2	3	12	4	6	2	2	2			2
da	15 godina	7	3	ne				ne				ne				ne				ne					08.04.2021	1	32	2	Tivat,2	1	4	15	4	3	2	2	2			1	ujak psihoza, djed alkoholizam
da	5 godina	4	1	ne				ne				ne				da	2 godine	7	7	ne					31.03.2021	1	28	1	Kotor,2	1	3	12	4	4	2	2	2			2
ne				ne				ne				ne				ne				ne					09.04.2021	1	31	1	Cetinje, 2	1	3	12	4	4	2	2	2			2
da	16 godina	6	2	ne				ne				ne				ne				ne					09.04.2021	1	38	2	Kotor,2	2	4	14	4	4	2	2	2			1	tetka depresija, otac alkoholizam, tetka suicid
da	16 godina	7	1	ne				ne				da	15 godina	4	1	ne				ne					09.04.2021	1	33	2	Kotor,2	2	3	12	4	3	2	2	2			2
da	5 godina	4	1	da	16 godina	7	2	ne				ne				ne				ne					08.04.2021	1	20	1	Kotor,2	1	3	12	4	5	2	2	2			1	ujak alkoholizam i suicid i pokušaj ubistva
da	10 godina	4	1	ne				ne				ne				ne				ne					09.04.2021	1	34	2	Kotor,2	1	3	12	4	3	2	2	2			2
ne				ne				ne				ne				ne				ne					09.04.2021	1	37	2	Budva,2	2	3	12	4	5	2	2	2			2
ne				ne				ne				ne				ne				ne					09.04.2021	1	25	4	Kotor,2	2	3	12	4	2	2	2	2			2
da	14 godina	7	7	da	10 godina	7	7	ne				ne				ne				ne					09.04.2021	1	38	2	Kotor,2	1	3	12	4	5	2	2	2			2
ne				ne				ne				ne				ne				ne					30.03.2021	1	37	1	Kotor,2	1	4	20	4	1	2	2	2			2
da	15 godina	7	6	ne				ne				da	13 godina	5	2	ne				ne					09.04.2021	1	30	2	Kotor,2	1	5	17	4	3	2	2	2			1	alkoholizam ujak
[truncated: 19 more columns]
